# Supplementary material for: Effect of copper and nickel exposure on ribosomal DNA variation in Daphnia pulex mutation accumulation lines
Source: G3 (Bethesda). 2024 Dec 23;15(3):jkae305. doi: 10.1093/g3journal/jkae305 (PMC11917474; doi:10.1093/g3journal/jkae305)
Supplement: jkae305_Supplementary_Data [file jkae305_supplementary_data.zip]

Archive with 5 entries (5 files):
- File_S1_G3-2024-405610.txt
- File_S2_G3-2024-405610.xlsx
- File_S3_G3-2024-405610.pdf
- File_S4_G3-2024-405610.txt
- Supplemental_Material_Legends_G3-2024-405610.pdf
