# Supplementary material for: Effect of copper and nickel exposure on ribosomal DNA variation in Daphnia pulex mutation accumulation lines
Source: G3 (Bethesda). 2024 Dec 23;15(3):jkae305. doi: 10.1093/g3journal/jkae305 (PMC11917474; doi:10.1093/g3journal/jkae305)
Supplement: jkae305_Supplementary_Data [file jkae305_supplementary_data.zip › File_S2_G3-2024-405610.xlsx]

## Sheet: Table S1
Table S1. rDNA variation in 127 samples of Daphnia pulex from mutation accumulation lines and a competitive control. The BioProject number for samples from the SX lineage is PRJNA1156646. The BioProject for samples from the CH lineages is PRJNA341529 and PRJNA847774. Each lineage has different rDNA haplotypes based on 59 polymorphic nucleotide sites (e.g. IGS2_0031). There are 9 unique haplotypes…
a. Change rate is the rate of copy number change per generation in the 28S gene. We calculated the difference in diploid copy number between generation 0 and the sampled generation, then divided this difference by the number of generations between them. The copy number at generation 0 was estimated as the median diploid 28S copy number in control samples. The values are 378 for SX and 299 for CH.
			Diploid copy number				Haplotype frequency								SNP allele frequencies in SX samples
Lineage	Sample Code	SRR number	18S	28S	IGS1	IGS2	Hap.1	Hap.2	Hap.3	Hap.4	Hap.5	Hexp	Generation	a Change rate	IGS2_0031_A1	IGS2_0031_A2	IGS2_0630_A1	IGS2_0630_A2	IGS2_0891_A1	IGS2_0891_A2	IGS2_0891_A3	IGS2_0945_A1	IGS2_0945_A2	IGS2_0945_A3	IGS2_0947_A1	IGS2_0947_A2	IGS2_0952_A1	IGS2_0952_A2	IGS2_0982_A1	IGS2_0982_A2	IGS2_0992_A1	IGS2_0992_A2	IGS2_1015_A1	IGS2_1015_A2	IGS2_1024_A1	IGS2_1024_A2	IGS2_1258_A1	IGS2_1258_A2	IGS2_1259_A1	IGS2_1259_A2	IGS2_1703_A1	IGS2_1703_A2	IGS2_1956_A1	IGS2_1956_A2	IGS2_2583_A1	IGS2_2583_A2	IGS2_2638_A1	IGS2_2638_A2	IGS2_2638_A3
SX	SX002_115	SRR30571136	290	276	254	268	0.464502	0.361674	0.0356109	0.138213	NA	0.633059	115	-0.886	0.5034	0.4966	0.5269	0.4731	0.4589	0.5339	0.0073	0.5426	0.4574	0	0.5426	0.4574	0.4666	0.5334	0.4182	0.5818	0.525	0.475	0.5159	0.4841	0.4864	0.5136	0.0202	0.9798	0.5556	0.4444	0.512	0.488	0.4873	0.5127	0.4928	0.5072	0.5342	0.4658	0
SX	SX007_111	SRR30571135	426	398	356	404	0.9913	0.000380484	0.00831973	0	NA	0.0172554	111	0.18	1	0	0.0199	0.9801	1	0	0	1	0	0	1	0	1	0	1	0	1	0	1	0	1	0	0.0217	0.9783	0.0217	0.9783	1	0	1	0	0.0188	0.9812	1	0	0
SX	SX009_104	SRR30571113	302	282	268	306	0.913828	0.00999216	0.0761795	0	NA	0.159015	104	-0.924	1	0	0.0935	0.9065	0.8489	0.1475	0.0036	1	0	0	1	0	0.8546	0.1454	0.8246	0.1754	1	0	1	0	1	0	0.0218	0.9782	0.0954	0.9046	1	0	1	0	0.0855	0.9145	1	0	0
SX	SX015_114	SRR30571124	402	380	352	390	0.545049	0.417171	0.0377805	0	NA	0.527463	114	0.018	0.5795	0.4205	0.4672	0.5328	0.5419	0.4543	0.0039	0.6044	0.3956	0	0.6002	0.3998	0.5474	0.4526	0.5344	0.4656	0.6068	0.3932	0.6194	0.3806	0.6002	0.3998	0.0188	0.9812	0.4726	0.5274	0.5922	0.4078	0.5799	0.4201	0.457	0.543	0.59	0.4081	0
SX	SX016_116	SRR30571105	738	698	554	678	0.662999	0.244652	0.0376259	0.0547227	NA	0.496167	116	2.759	0.6888	0.3112	0.3242	0.6758	0.6579	0.3402	0.0019	0.7039	0.2961	0	0.7025	0.2975	0.6568	0.3432	0.6325	0.3675	0.6967	0.3033	0.7009	0.2991	0.6928	0.3072	0.0163	0.9837	0.3257	0.6743	0.744	0.256	0.7249	0.2751	0.3142	0.6858	0.7088	0.2888	0.0024
SX	SX020_115	SRR30571104	1300	1268	1090	1180	0.708683	0.260965	0.0303523	0	NA	0.428745	115	7.739	0.7249	0.2751	0.2832	0.7168	0.7025	0.2956	0.0019	0.759	0.24	0.001	0.7567	0.2433	0.7161	0.2839	0.6865	0.3135	0.7501	0.2499	0.7615	0.2385	0.7532	0.2468	0.0235	0.9765	0.2665	0.7335	0.7658	0.2342	0.7685	0.2315	0.3072	0.6928	0.7342	0.2648	0.001
SX	SX035_109	SRR30571103	278	266	240	274	0.340566	0.506156	0.0349462	0.118332	NA	0.612597	109	-1.028	0.3578	0.6422	0.6827	0.3173	0.3513	0.6432	0.0056	0.4339	0.5661	0	0.4293	0.5707	0.3706	0.6294	0.3341	0.6659	0.4259	0.5741	0.4141	0.5859	0.3886	0.6114	0.0407	0.9593	0.6882	0.3118	0.416	0.584	0.3742	0.6258	0.669	0.331	0.3843	0.6157	0
SX	SX042_104	SRR30571102	402	378	276	336	0.769458	0.155299	0.0752423	0	NA	0.378154	104	0	1	0	0.2046	0.7954	0.7359	0.2608	0.0033	0.8061	0.1939	0	0.8015	0.1985	0.746	0.254	0.6941	0.3059	0.7872	0.2128	0.7872	0.2128	0.7718	0.2282	0.0394	0.9606	0.2156	0.7844	0.8518	0.1482	0.847	0.153	0.1812	0.8188	1	0	0
SX	SX048_106	SRR30571107	368	354	296	356	0.807516	0.118807	0.0736772	0	NA	0.328375	106	-0.226	1	0	0.1774	0.8226	0.7726	0.2225	0.0049	0.8288	0.1712	0	1	0	0.7932	0.2068	0.7454	0.2546	0.8206	0.1794	0.8233	0.1767	0.8132	0.1868	0.0253	0.9747	0.1883	0.8117	0.8616	0.1384	0.8586	0.1414	0.1788	0.8212	1	0	0
SX	SX160_110	SRR30571106	226	216	208	220	0.0327908	0.614101	0.00730447	0.345803	NA	0.502171	110	-1.472	0.044	0.956	1	0	0.0741	0.919	0.0069	0.1546	0.8454	0	0.1522	0.8478	0.0851	0.9149	0.042	0.958	0.1428	0.8572	0.0815	0.9185	0.0399	0.9601	0.0429	0.9571	1	0	0.0471	0.9529	0.0363	0.9637	1	0	0.0439	0.9561	0
SX	SX173_110	SRR30571134	612	576	518	582	0.192546	0.751083	0.0163647	0.0400068	NA	0.396933	110	1.8	0.203	0.797	0.832	0.168	0.2163	0.7802	0.0035	0.2599	0.7401	0	0.258	0.742	0.2218	0.7782	0.207	0.793	0.2539	0.7461	0.2497	0.7503	0.2357	0.7643	0.0158	0.9842	0.8221	0.1779	0.221	0.779	0.2045	0.7955	0.8042	0.1958	0.2182	0.7807	0.0011
SX	SX177_106	SRR30571129	208	200	204	214	0.80328	0.0756569	0.121064	0	NA	0.334362	106	-1.68	1	0	0.1691	0.8309	0.7321	0.2625	0.0054	0.8307	0.1693	0	0.823	0.177	0.7432	0.2568	0.701	0.299	0.8198	0.1802	0.8121	0.1879	0.7974	0.2026	0.0413	0.9587	0.1644	0.8356	1	0	1	0	0.1629	0.8371	1	0	0
SX	SX182_108	SRR30571130	466	442	426	450	0.0804476	0.869336	0.0502165	0	NA	0.235261	108	0.592	0.1123	0.8877	1	0	0.13	0.8675	0.0025	0.1855	0.8145	0	0.1814	0.8186	0.1341	0.8659	0.1139	0.8861	0.1758	0.8242	0.1542	0.8458	0.136	0.864	0.0223	0.9777	1	0	0.1226	0.8774	0.1152	0.8848	0.8853	0.1147	0.1379	0.8621	0
SX	SX189_109	SRR30571131	248	236	248	254	0.195732	0.65407	0.0299407	0.120257	NA	0.518523	109	-1.302	0.2137	0.7863	0.8222	0.1778	0.2174	0.7775	0.0051	0.3043	0.6957	0	0.3017	0.6983	0.2343	0.7657	0.1896	0.8104	0.2961	0.7039	0.2601	0.7399	0.2267	0.7733	0.0408	0.9592	0.8311	0.1689	0.2465	0.7535	0.214	0.786	0.8105	0.1895	0.2406	0.7594	0
SX	SX192_105	SRR30571132	230	216	220	232	0.873357	0.027642	0.0990008	0	NA	0.226682	105	-1.542	1	0	0.1034	0.8966	0.7979	0.1952	0.0069	1	0	0	0.8827	0.1173	0.8109	0.1891	0.7658	0.2342	0.8827	0.1173	1	0	0.86	0.14	0.0325	0.9675	0.1012	0.8988	1	0	1	0	0.0859	0.9141	1	0	0
SX	SX194_94	SRR30571133	238	226	208	226	0.924442	0.00476444	0.0707933	0	NA	0.140372	94	-1.618	1	0	0.0415	0.9585	0.8463	0.1452	0.0085	1	0	0	1	0	0.8455	0.1545	0.8061	0.1939	1	0	1	0	1	0	0.0442	0.9558	0.0518	0.9482	1	0	1	0	0.0401	0.9599	1	0	0
SX	SX198_106	SRR30571109	266	250	230	252	0.269301	0.684048	0.046651	0	NA	0.457379	106	-1.208	0.2712	0.7288	0.7613	0.2387	0.2815	0.712	0.0065	0.3573	0.6427	0	0.3524	0.6476	0.2889	0.7111	0.2565	0.7435	0.3443	0.6557	0.3176	0.6824	0.2938	0.7062	0.0428	0.9572	0.7784	0.2216	0.3202	0.6798	0.308	0.692	0.7211	0.2789	0.3405	0.6595	0
SX	SX199_105	SRR30571110	332	318	308	330	0.794289	0.142265	0.0634457	0	NA	0.34484	105	-0.572	0.8343	0.1657	0.1975	0.8025	0.7594	0.2362	0.0044	0.839	0.161	0	0.8356	0.1644	0.7771	0.2229	0.738	0.262	0.817	0.183	0.8195	0.1805	0.8049	0.1951	0.0235	0.9765	0.177	0.823	0.8623	0.1377	1	0	0.2018	0.7982	1	0	0
SX	SX260_111	SRR30571111	416	384	344	370	0.859411	0.0441967	0.0963926	0	NA	0.250168	111	0.054	1	0	0.13	0.87	0.7956	0.1995	0.0049	1	0	0	0.8482	0.1518	0.8002	0.1998	0.7652	0.2348	0.8579	0.1421	0.8569	0.1431	0.8416	0.1584	0.0439	0.9561	0.13	0.87	1	0	1	0	0.1292	0.8708	1	0	0
SX	SX263_112	SRR30571112	328	306	248	302	0.784962	0.0886057	0.126432	0	NA	0.359998	112	-0.6	0.8605	0.1395	0.2083	0.7917	0.7494	0.2436	0.007	0.8257	0.1743	0	0.8202	0.1798	0.761	0.239	0.7034	0.2966	0.8164	0.1836	0.8206	0.1794	0.7936	0.2064	0.0764	0.9236	0.2054	0.7946	1	0	1	0	0.2001	0.7999	1	0	0
SX	SX267_96	SRR30571114	302	282	262	296	0.646639	0.292678	0.0606829	0	NA	0.492515	96	-1	0.7159	0.2841	0.3452	0.6548	0.6505	0.3417	0.0077	0.7183	0.2817	0	0.7161	0.2839	0.6554	0.3446	0.6104	0.3896	0.7054	0.2946	0.7034	0.2966	0.6786	0.3214	0.0698	0.9302	0.355	0.645	0.7485	0.2515	0.724	0.276	0.3424	0.6576	0.7024	0.296	0.0017
SX	SX281_115	SRR30571115	368	348	358	374	0.328513	0.629897	0.0415899	0	NA	0.493579	115	-0.26	0.3509	0.6491	0.697	0.303	0.3382	0.6576	0.0042	0.4019	0.5981	0	0.3949	0.6051	0.3369	0.6631	0.3179	0.6821	0.3854	0.6146	0.3777	0.6223	0.3594	0.6406	0.0181	0.9819	0.6871	0.3129	0.3847	0.6153	0.3573	0.6427	0.6607	0.3393	0.3722	0.6278	0
SX	SX283_95	SRR30571112	322	308	282	314	0.673148	0.28225	0.0446024	0	NA	0.465218	95	-0.736	0.6974	0.3026	0.3272	0.6728	0.6661	0.3291	0.0048	0.737	0.263	0	0.7339	0.2661	0.6795	0.3205	0.6377	0.3623	0.7211	0.2789	0.7192	0.2808	0.6975	0.3025	0.0337	0.9663	0.3458	0.6542	0.7327	0.2673	0.7225	0.2775	0.3048	0.6952	0.7366	0.2634	0
SX	SX286_112	SRR30571117	420	404	410	454	0.353791	0.619904	0.0263052	0	NA	0.489859	112	0.232	0.3555	0.6445	0.6656	0.3344	0.3723	0.625	0.0027	0.4403	0.5597	0	0.4371	0.5629	0.3754	0.6246	0.3567	0.6433	0.4233	0.5767	0.4196	0.5804	0.4013	0.5987	0.0151	0.9849	0.6637	0.3363	0.4025	0.5975	0.376	0.624	0.663	0.337	0.3775	0.6211	0.0013
SX	SX293_101	SRR30571118	360	340	322	352	0.6991	0.23246	0.0684402	0	NA	0.452538	101	-0.376	0.7874	0.2126	0.3037	0.6963	0.7233	0.2727	0.004	0.7845	0.2155	0	0.7814	0.2186	0.7279	0.2721	0.6845	0.3155	0.7643	0.2357	0.755	0.245	0.7387	0.2613	0.0964	0.9036	0.3138	0.6862	0.7867	0.2133	0.7745	0.2255	0.3086	0.6914	0.7623	0.2377	0
SX	SX300_107	SRR30571119	340	320	308	332	0.83372	0.0713359	0.0949441	0	NA	0.290808	107	-0.542	1	0	0.143	0.857	0.81	0.1859	0.0041	0.8621	0.1379	0	0.8598	0.1402	0.811	0.189	0.7603	0.2397	0.8408	0.1592	1	0	0.8335	0.1665	0.0302	0.9698	0.1568	0.8432	1	0	1	0	0.1404	0.8596	1	0	0
SX	SX351_112	SRR30571120	340	316	324	336	0.140839	0.820572	0.0385884	0	NA	0.305337	112	-0.554	0.1555	0.8445	1	0	0.1828	0.8172	0	0.2537	0.7463	0	0.2526	0.7474	0.186	0.814	0.1484	0.8516	0.2342	0.7658	0.1917	0.8083	0.1616	0.8384	0.0236	0.9764	0.8705	0.1295	0.169	0.831	0.1643	0.8357	0.8655	0.1345	0.1777	0.8223	0
SX	SX363_94	SRR30571121	300	282	288	302	0.566322	0.398201	0.0354764	0	NA	0.519456	94	-1.022	0.564	0.436	0.4184	0.5816	0.5551	0.4414	0.0035	0.6434	0.3566	0	0.6377	0.3623	0.5722	0.4278	0.5365	0.4635	0.618	0.382	0.6111	0.3889	0.5859	0.4141	0.0151	0.9849	0.4456	0.5544	0.6195	0.3805	0.6116	0.3884	0.4086	0.5914	0.6149	0.3851	0
SX	SX365_103	SRR30571122	430	408	386	422	0.984627	0.00240493	0.0129681	0	NA	0.0303357	103	0.292	1	0	0.0437	0.9563	1	0	0	1	0	0	1	0	1	0	1	0	1	0	1	0	1	0	0.0167	0.9833	0.0349	0.9651	1	0	1	0	0.0374	0.9626	1	0	0
SX	SX380_111	SRR30571123	290	272	262	288	0.756527	0.178857	0.0646163	0	NA	0.391502	111	-0.954	1	0	0.2156	0.7844	0.7248	0.2699	0.0053	0.8024	0.1976	0	0.7981	0.2019	0.7348	0.2652	0.705	0.295	0.7966	0.2034	0.7938	0.2062	0.7754	0.2246	0.0455	0.9545	0.2311	0.7689	0.8441	0.1559	0.8353	0.1647	0.2345	0.7655	0.821	0.1765	0.0025
SX	SX385_110	SRR30571125	272	260	260	276	0.308717	0.618772	0.0408472	0.0316629	NA	0.519143	110	-1.072	0.3387	0.6613	0.7096	0.2904	0.3017	0.6924	0.0059	0.4086	0.5914	0	0.4009	0.5991	0.3251	0.6749	0.3034	0.6966	0.4044	0.5956	0.3841	0.6159	0.3498	0.6502	0.0328	0.9672	0.7179	0.2821	0.3484	0.6516	0.3262	0.6738	0.7005	0.2995	0.3735	0.6265	0
SX	SX389_114	SRR30571126	338	320	324	354	0.568677	0.386575	0.0447483	0	NA	0.525164	114	-0.508	0.5979	0.4021	0.4311	0.5689	0.5613	0.4331	0.0056	0.636	0.364	0	0.6337	0.3663	0.5748	0.4252	0.5545	0.4455	0.6271	0.3729	0.6262	0.3738	0.6133	0.3867	0.0243	0.9757	0.4232	0.5768	0.6353	0.3647	0.6236	0.3764	0.4318	0.5682	0.611	0.3863	0.0026
SX	SX390_104	SRR30571127	492	462	410	462	0.313071	0.527796	0.0274391	0.131694	NA	0.605322	104	0.808	0.3169	0.6831	0.6877	0.3123	0.3155	0.6813	0.0032	0.3869	0.6131	0	0.3833	0.6167	0.3292	0.6708	0.3036	0.6964	0.3678	0.6322	0.3639	0.6361	0.3459	0.6541	0.017	0.983	0.7129	0.2871	0.375	0.625	0.3458	0.6542	0.6745	0.3255	0.3614	0.6386	0
SX	SX394_123	SRR30571128	336	316	308	338	0.383197	0.576624	0.040179	0	NA	0.51905	123	-0.504	0.3819	0.6181	0.6417	0.3583	0.3964	0.6	0.0036	0.4715	0.5285	0	0.4673	0.5327	0.4032	0.5968	0.3615	0.6385	0.4417	0.5583	0.4316	0.5684	0.4165	0.5835	0.0174	0.9826	0.6281	0.3719	0.4523	0.5477	0.4215	0.5785	0.6081	0.3919	0.4456	0.5544	0
SX	SX395_105	SRR30571108	438	412	374	412	0.113642	0.835227	0.0511307	0	NA	0.286867	105	0.324	0.1616	0.8384	1	0	0.1671	0.8275	0.0054	0.2241	0.7759	0	0.223	0.777	0.1651	0.8349	0.1435	0.8565	0.2052	0.7948	0.1819	0.8181	0.1612	0.8388	0.0195	0.9805	0.8781	0.1219	0.171	0.829	0.1454	0.8546	0.8594	0.1406	0.1684	0.8296	0.0021
			Diploid copy number				Haplotype frequency								SNP allele frequencies in CH samples
Lineage	Sample Code	SRR number	18S	28S	IGS1	IGS2	Hap.1	Hap.2	Hap.3	Hap.4	Hap.5	Hexp	Generation	Change rate	IGS1_0216_A1	IGS1_0216_A2	IGS1_0470_A1	IGS1_0470_A2	IGS1_0490_A1	IGS1_0490_A2	IGS1_0490_A3	IGS1_0518_A1	IGS1_0518_A2	IGS1_0519_A1	IGS1_0519_A2	IGS2_0088_A1	IGS2_0088_A2	IGS2_0099_A1	IGS2_0099_A2	IGS2_0164_A1	IGS2_0164_A2	IGS2_0168_A1	IGS2_0168_A2	IGS2_0169_A1	IGS2_0169_A2	IGS2_0195_A1	IGS2_0195_A2	IGS2_0206_A1	IGS2_0206_A2	IGS2_0278_A1	IGS2_0278_A2	IGS2_0289_A1	IGS2_0289_A2	IGS2_0293_A1	IGS2_0293_A2	IGS2_0299_A2	IGS2_0300_A2	IGS2_0394_A1	IGS2_0394_A2
CC	CC03	SRR4204876	392	370	NA	376	0.709661	0.0518255	0.147685	0	0.090828	0.463634	75	0.946	0	1	1	0	0	1	0	0	1	0	1	0.0087	0.9913	0.01	0.99	1	0	1	0	1	0	1	0	1	0	1	0	0	1	0	1	1	1	0.0155	0.9845
CC	CC04	SRR4204878	256	244	NA	250	0.702555	0.0601261	0.144447	0	0.0928723	0.473311	75	-0.734	0	1	1	0	0	1	0	0	1	0	1	0.0094	0.9906	0.0102	0.9898	1	0	1	0	1	0	1	0	1	0	1	0	0	1	0	1	1	1	0.0182	0.9818
CC	CC06	SRR4204879	304	286	NA	320	0.718142	0.0525752	0.142793	0	0.0864897	0.453638	75	-0.174	0	1	1	0	0	1	0	0	1	0	1	0.0076	0.9924	0.0107	0.9893	1	0	1	0	1	0	1	0	1	0	1	0	0	1	0	1	1	1	0.0116	0.9884
CC	CC07	SRR4204880	412	388	NA	408	0.729388	0.0458629	0.139731	0	0.0850175	0.439137	75	1.186	0	1	1	0	0	1	0	0	1	0	1	0	1	0	1	1	0	1	0	1	0	1	0	1	0	1	0	0	1	0	1	1	1	0.0144	0.9856
CC	CC08	SRR4204881	470	444	NA	448	0.632489	0	0.175651	0.0765483	0.115312	0.549948	75	1.934	0	1	0.0441	0.9559	0	1	0	0	1	0	1	0.0067	0.9933	0.0076	0.9924	1	0	1	0	1	0	1	0	1	0	1	0	0	1	0	1	1	1	0.0082	0.9918
CC	CC09	SRR4204877	380	362	NA	386	0.626746	0	0.18214	0.0737467	0.117367	0.5548	75	0.84	0	1	0.0615	0.9385	0	1	0	0	1	0	1	0.0043	0.9957	0.0047	0.9953	1	0	1	0	1	0	1	0	1	0	1	0	0	1	0	1	1	1	0.0151	0.9849
CC	CC10	SRR5282941	364	338	NA	364	0.539078	0.160388	0.300534	0	0	0.59335	75	0.52	0	1	1	0	0	1	0	0	1	0	1	0.0062	0.9938	0.0099	0.9901	1	0	1	0	1	0	1	0	1	0	0	1	0	1	0	1	1	1	0.0219	0.9781
CC	CC11	SRR5282940	378	356	NA	358	0.508475	0.162032	0.313522	0.00607837	0.00989269	0.616768	75	0.76	0	1	1	0	0	1	0	0	1	0	1	0	1	0.0057	0.9943	1	0	1	0	1	0	1	0	1	0	0	1	0	1	0	1	1	1	0.0245	0.9755
CC	CC12	SRR5282939	462	440	NA	450	0.511073	0.173421	0.306624	0	0.0088819	0.614632	75	1.88	0	1	1	0	0	0.9954	0.0046	0	1	0	1	0.0091	0.9909	0.0114	0.9886	1	0	1	0	1	0	1	0	1	0	0	1	0	1	0	1	1	1	0.0303	0.9697
CH	CH001_088	SRR5875651	344	320	NA	318	0.667074	0.0748837	0.159159	0	0.0988835	0.514296	88	0.238	0	1	1	0	0	1	0	0	1	0	1	0.0166	0.9834	0.0191	0.9809	1	0	1	0	1	0	1	0	1	0	1	0	0	1	0	1	1	1	0.015	0.985
CH	CH001_174	SRR21681983	240	228	NA	212	0.182722	0.4946	0	0.322677	0	0.617862	174	-0.408	0	1	1	0	0	1	0	0	1	0	1	0.0084	0.9916	0.0158	0.9842	0	1	0	1	0	1	0.0635	0.9365	1	0	0	1	0	1	0	1	1	1	0.0294	0.9706
CH	CH001_204	SRR19612667	624	572	NA	542	0.152606	0.511478	0	0.335915	0	0.602262	204	1.338	0	1	1	0	0	1	0	0	1	0	1	0.0053	0.9947	0.0055	0.9945	0	1	0	1	0	1	0	1	1	0	0	1	0	1	0	1	1	1	0.0237	0.9763
CH	CH002_165	SRR21681982	316	296	NA	272	0.291504	0.525686	0	0.18281	0	0.60526	165	-0.018	0	1	1	0	0	1	0	0	1	0	1	0.0134	0.9866	0.0149	0.9851	0	1	0.0232	0.9768	0	1	0.0471	0.9529	1	0	0	1	0	1	0	1	1	1	0.0383	0.9617
CH	CH002_195	SRR19612666	770	736	NA	714	0.14603	0.35722	0.0243714	0.472379	0	0.627334	195	2.242	0	1	0.0383	0.9617	0	1	0	0	1	0	1	0.0068	0.9932	0.006	0.994	0	1	0	1	0	1	0	1	0.0251	0.9749	0.01	0.99	0	1	0	1	1	1	0.0316	0.9684
CH	CH002_085	SRR4204904	446	422	NA	438	0.38119	0.41578	0	0.203031	0	0.6406	85	1.448	0	1	1	0	0	1	0	0	1	0	1	0.0068	0.9932	0.0079	0.9921	0	1	0	1	0	1	1	0	1	0	0	1	0	1	0	1	1	1	0.0265	0.9735
CH	CH003_158	SRR21681977	442	412	NA	382	0.186655	0.560282	0	0.253062	0	0.587203	158	0.716	0	1	1	0	0	1	0	0	1	0	1	0.0134	0.9866	0.0138	0.9862	0.0173	0.9827	0.0198	0.9802	0.0199	0.9801	0.03	0.97	1	0	0	1	0	1	0	1	1	1	0.0288	0.9712
CH	CH003_188	SRR19612661	336	310	NA	280	0.0620591	0.443077	0.0542039	0.44066	0	0.602712	188	0.058	0	1	0.1724	0.8276	0	1	0	0	1	0	1	0.0127	0.9873	0.0193	0.9807	0	1	0	1	0	1	0.0354	0.9646	1	0	0	1	0	1	0	1	1	1	0.0459	0.9541
CH	CH003_080	SRR4204866	318	300	NA	280	0.590725	0.106417	0.184692	0	0.118166	0.591645	80	0.012	0	1	1	0	0	1	0	0	1	0	1	0.0093	0.9907	0.0104	0.9896	1	0	1	0	1	0	1	0	1	0	1	0	0	1	0	1	1	1	0.0207	0.9793
CH	CH006_162	SRR21681976	480	448	NA	416	0.171356	0.528771	0	0.299873	0	0.601114	162	0.92	0	1	1	0	0	1	0	0	1	0	1	0.012	0.988	0.0141	0.9859	0.0228	0.9772	0.0229	0.9771	0.0264	0.9736	0.0337	0.9663	1	0	0	1	0	1	0	1	1	1	0.0337	0.9663
CH	CH006_192	SRR19612660	676	612	NA	562	0.0398358	0.372935	0.0794801	0.495483	0.0122658	0.607361	192	1.63	0	1	0	1	0	1	0	0	1	0	1	0.0051	0.9949	0.0046	0.9954	0	1	0	1	0	1	0.023	0.977	1	0	0	1	0	1	0	1	1	1	0.0229	0.9771
CH	CH006_078	SRR4204870	242	230	NA	264	0.611574	0.102584	0.17474	0	0.111102	0.572576	78	-0.884	0	1	1	0	0	1	0	0	1	0	1	0.0141	0.9859	0.0166	0.9834	1	0	1	0	1	0	1	0	1	0	1	0	0	1	0	1	1	1	0.0228	0.9772
CH	CH007_165	SRR21681975	392	372	NA	356	0.29267	0.522982	0	0.184348	0	0.60685	165	0.442	0	1	1	0	0	1	0	0	1	0	1	0.012	0.988	0.0167	0.9833	0.0195	0.9805	0.0227	0.9773	0.0225	0.9775	0	1	1	0	0	1	0	1	0	1	1	1	0.031	0.969
CH	CH007_191	SRR19612659	754	694	NA	592	0.170557	0.49674	0	0.332703	0	0.613469	191	2.068	0	1	1	0	0	1	0	0	1	0	1	0.006	0.994	0.0062	0.9938	0.0135	0.9865	0.0133	0.9867	0.0133	0.9867	0.0229	0.9771	1	0	0	1	0	1	0	1	1	1	0.0304	0.9696
CH	CH007_083	SRR4204911	240	226	NA	236	0.513212	0.000801016	0.2662	0.0606329	0.159154	0.636744	83	-0.88	0	1	0.1395	0.8605	0	1	0	0	1	0	1	0.0138	0.9862	0.014	0.986	1	0	1	0	1	0	1	0	1	0	1	0	0	1	0	1	1	1	0.0238	0.9762
CH	CH008_153	SRR21681974	536	500	NA	480	0.245412	0.512466	0	0.242122	0	0.618529	153	1.314	0	1	1	0	0	1	0	0	1	0	1	0.005	0.995	0.0064	0.9936	0	1	0.0128	0.9872	0	1	0	1	1	0	0	1	0	1	0	1	1	1	0.0186	0.9814
CH	CH008_184	SRR19612658	390	358	NA	384	0.299806	0.5032	0	0.196994	0	0.6181	184	0.32	0	1	1	0	0	1	0	0	1	0	1	0.0127	0.9873	0.0151	0.9849	0	1	0	1	0	1	0.0261	0.9739	0.0376	0.9624	0.0136	0.9864	0	1	0	1	1	1	0.0498	0.9502
CH	CH008_080	SRR4204875	174	164	NA	192	0.629999	0.0323447	0.221973	0	0.115683	0.539401	80	-1.688	0	1	0.213	0.787	0	1	0	0	1	0	1	0.0204	0.9796	0.0243	0.9757	1	0	1	0	1	0	1	0	1	0	1	0	0	1	0	1	1	1	0.034	0.966
CH	CH012_155	SRR21681973	190	178	NA	182	0.219318	0.522428	0	0.258254	0	0.612273	155	-0.78	0	1	1	0	0	1	0	0	1	0	1	0.0361	0.9639	0.0413	0.9587	0.0629	0.9371	0.0629	0.9371	0.0625	0.9375	0.0702	0.9298	1	0	0	1	0	1	0	1	1	1	0.0472	0.9528
CH	CH012_182	SRR19612657	394	362	NA	340	0.144934	0.539102	0	0.315963	0	0.58853	182	0.346	0	1	1	0	0	1	0	0	1	0	1	0.0158	0.9842	0.0175	0.9825	0	1	0	1	0	1	0	1	1	0	0	1	0	1	0	1	1	1	0.0376	0.9624
CH	CH012_086	SRR4204907	272	256	NA	276	0.553111	0.155144	0.291745	0	0	0.584884	86	-0.5	0	1	1	0	0	1	0	0	1	0	1	0.0179	0.9821	0.0213	0.9787	1	0	1	0	1	0	1	0	1	0	0	1	0	1	0	1	1	1	0.0284	0.9716
CH	CH013_085	SRR4204893	302	280	NA	282	0.615244	0.105532	0.168321	0	0.110903	0.569707	85	-0.224	0	1	1	0	0	1	0	0	1	0	1	0.0083	0.9917	0.0149	0.9851	1	0	1	0	1	0	1	0	1	0	1	0	0	1	0	1	1	1	0.0273	0.9727
CH	CH014_077	SRR4204905	340	316	NA	310	0.589972	0.108798	0.183594	0	0.117636	0.592551	77	0.22	0	1	1	0	0	1	0	0	1	0	1	0.0091	0.9909	0.0145	0.9855	1	0	1	0	1	0	1	0	1	0	1	0	0	1	0	1	1	1	0.0134	0.9866
CH	CH016_079	SRR4204867	312	292	NA	298	0.546693	0.155057	0.29825	0	0	0.588131	79	-0.088	0	1	1	0	0	1	0	0	1	0	1	0.0117	0.9883	0.01	0.99	1	0	1	0	1	0	1	0	1	0	0	1	0	1	0	1	1	1	0.0224	0.9776
CH	CH017_086	SRR4204871	332	310	NA	322	0.587576	0.108783	0.184177	0	0.119464	0.594728	86	0.128	0	1	1	0	0	1	0	0	1	0	1	0.0109	0.9891	0.0112	0.9888	1	0	1	0	1	0	1	0	1	0	1	0	0	1	0	1	1	1	0.0249	0.9751
CH	CH018_157	SRR21681972	350	334	NA	316	0.29757	0.50796	0	0.19447	0	0.61561	157	0.222	0	1	1	0	0	1	0	0	1	0	1	0.0079	0.9921	0.0092	0.9908	0	1	0	1	0	1	0.0398	0.9602	1	0	0	1	0	1	0	1	1	1	0.0292	0.9708
CH	CH018_187	SRR19612656	196	176	NA	182	0.0902827	0.441029	0.0657325	0.402956	0	0.630648	187	-0.658	0	1	0.1743	0.8257	0	1	0	0	1	0	1	0.0154	0.9846	0.0192	0.9808	0.0349	0.9651	0.0341	0.9659	0.0339	0.9661	0.0909	0.9091	1	0	0	1	0	1	0	1	1	1	0.047	0.953
CH	CH018_079	SRR4204872	248	234	NA	256	0.618802	0.00177764	0.247794	0	0.131626	0.538353	79	-0.822	0	1	0.1707	0.8293	0	1	0	0	1	0	1	0.0083	0.9917	0.0104	0.9896	1	0	1	0	1	0	1	0	1	0	1	0	0	1	0	1	1	1	0.0216	0.9784
CH	CH020_081	SRR4204908	374	354	NA	344	0.590505	0.141077	0.268417	0	0	0.559353	81	0.68	0	1	1	0	0	1	0	0	1	0	1	0.0148	0.9852	0.0172	0.9828	1	0	1	0	1	0	1	0	1	0	0	1	0	1	0	1	1	1	0.0269	0.9731
CH	CH021_088	SRR4204902	412	388	NA	366	0.603869	0.100076	0.17979	0	0.116265	0.579485	88	1.012	0	1	1	0	0	1	0	0	1	0	1	0.0087	0.9913	0.0095	0.9905	1	0	1	0	1	0	1	0	1	0	1	0	0	1	0	1	1	1	0.0148	0.9852
CH	CH023_079	SRR5875658	408	394	NA	414	0.541672	0	0.21103	0.106105	0.141193	0.630864	79	1.202	0	1	0.0355	0.9645	0	1	0	0	1	0	1	0	1	0	1	1	0	1	0	1	0	1	0	1	0	1	0	0	1	0	1	1	1	0.0109	0.9891
CH	CH024_152	SRR21681971	290	278	NA	276	0.307534	0.50448	0	0.187986	0	0.615584	152	-0.138	0	1	1	0	0	1	0	0	1	0	1	0.01	0.99	0.0149	0.9851	0.0286	0.9714	0.0286	0.9714	0.0286	0.9714	0.0351	0.9649	1	0	0	1	0	1	0	1	1	1	0.0295	0.9705
CH	CH024_183	SRR19612655	356	334	NA	282	0.252485	0.495555	0	0.25196	0	0.627193	183	0.192	0	1	1	0	0	1	0	0	1	0	1	0.0112	0.9888	0.0104	0.9896	0	1	0	1	0	1	0.0341	0.9659	0.0556	0.9444	0	1	0	1	0	1	1	1	0.0527	0.9473
CH	CH024_073	SRR4204906	534	508	NA	484	0.334436	0.425491	0.00600022	0.234073	0	0.652284	73	2.864	0	1	1	0	0	1	0	0	1	0	1	0.009	0.991	0.0089	0.9911	0	1	0	1	0	1	1	0	1	0	0	1	0	1	0	1	1	1	0.022	0.978
CH	CH025_087	SRR4204868	260	246	NA	246	0.522027	0.0579544	0.360181	0.0416631	0.018174	0.592332	87	-0.61	0	1	0.2066	0.7934	0	1	0	0	1	0	1	0.0164	0.9836	0.0166	0.9834	1	0	1	0	1	0	1	0	1	0	0	1	0	1	0	1	1	1	0.0341	0.9659
CH	CH027_130	SRR21681970	174	164	NA	174	0.19664	0.573016	0	0.230345	0	0.579927	130	-1.038	0	1	1	0	0	1	0	0	1	0	1	0.0248	0.9752	0.0246	0.9754	0.0449	0.9551	0.0573	0.9427	0.051	0.949	0.1	0.9	1	0	0	1	0	1	0	1	1	1	0.0495	0.9505
CH	CH027_161	SRR19612654	514	482	NA	490	0.173515	0.496294	0	0.330192	0	0.614559	161	1.136	0	1	1	0	0	1	0	0	1	0	1	0.0079	0.9921	0.0075	0.9925	0.0148	0.9852	0.0143	0.9857	0.0141	0.9859	0.0312	0.9688	0.0472	0.9528	0	1	0	1	0	1	1	1	0.041	0.959
CH	CH027_076	SRR5875657	554	536	NA	532	0.544638	0	0.193701	0.126063	0.135598	0.631571	76	3.118	0	1	0.0473	0.9527	0	1	0	0	1	0	1	0.0051	0.9949	0.0065	0.9935	1	0	1	0	1	0	1	0	1	0	1	0	0	1	0	1	1	1	0.0058	0.9942
CH	CH034_155	SRR21681981	544	512	NA	502	0.18979	0.464388	0	0.345822	0	0.628731	155	1.374	0	1	0.1667	0.8333	0	1	0	0	1	0	1	0.0072	0.9928	0.0083	0.9917	0.015	0.985	0.0169	0.9831	0.0151	0.9849	0.0476	0.9524	1	0	0	1	0	1	0	1	1	1	0.0225	0.9775
CH	CH034_186	SRR19612665	298	278	NA	276	0.195182	0.560145	0	0.244673	0	0.588277	186	-0.112	0	1	1	0	0	1	0	0	1	0	1	0.0205	0.9795	0.0213	0.9787	0.0419	0.9581	0.0355	0.9645	0.0398	0.9602	0.0387	0.9613	1	0	0	1	0	1	0	1	1	1	0.0604	0.9396
CH	CH034_080	SRR4204909	364	350	NA	338	0.582019	0.149908	0.268073	0	0	0.566918	80	0.638	0	1	1	0	0	1	0	0	1	0	1	0.0103	0.9897	0.0129	0.9871	1	0	1	0	1	0	1	0	1	0	0	1	0	1	0	1	1	1	0.0283	0.9717
CH	CH035_088	SRR5875654	336	314	NA	310	0.646456	0.0927021	0.163566	0	0.0972764	0.537285	88	0.17	0	1	1	0	0	1	0	0	1	0	1	0.0166	0.9834	0.0157	0.9843	1	0	1	0	1	0	1	0	1	0	1	0	0	1	0	1	1	1	0.0378	0.9622
CH	CH035_172	SRR21681980	336	320	NA	322	0.20076	0.545318	0	0.253922	0	0.597847	172	0.122	0	1	1	0	0	1	0	0	1	0	1	0.0131	0.9869	0.0143	0.9857	0	1	0.0163	0.9837	0.0163	0.9837	0.0265	0.9735	1	0	0	1	0	1	0	1	1	1	0.0269	0.9731
CH	CH035_203	SRR19612664	330	310	NA	268	0.0567999	0.44451	0.0562059	0.442484	0	0.600233	203	0.054	0	1	0.1575	0.8425	0	1	0	0	1	0	1	0.0145	0.9855	0.0117	0.9883	0	1	0	1	0	1	0.0393	0.9607	1	0	0	1	0	1	0	1	1	1	0.0444	0.9556
CH	CH036_083	SRR4204912	320	298	NA	286	0.574177	0.146374	0.279449	0	0	0.570804	83	-0.012	0	1	1	0	0	1	0	0	1	0	1	0.0095	0.9905	0.0104	0.9896	1	0	1	0	1	0	1	0	1	0	0	1	0	1	0	1	1	1	0.0272	0.9728
CH	CH037_087	SRR4204903	190	178	NA	180	0.639608	0.102337	0.160023	0	0.098032	0.545211	87	-1.39	0	1	1	0	0	1	0	0	1	0	1	0.0305	0.9695	0.0353	0.9647	1	0	1	0	1	0	1	0	1	0	1	0	0	1	0	1	1	1	0.0419	0.9581
CH	CH038_168	SRR21681979	246	232	NA	244	0.193096	0.538103	0	0.268801	0	0.600905	168	-0.398	0	1	1	0	0	1	0	0	1	0	1	0.015	0.985	0.0178	0.9822	0	1	0	1	0	1	0.0349	0.9651	1	0	0	1	0	1	0	1	1	1	0.0334	0.9666
CH	CH038_192	SRR19612663	600	548	NA	492	0.154662	0.513178	0	0.33216	0	0.602398	192	1.296	0	1	1	0	0	1	0	0	1	0	1	0.0084	0.9916	0.008	0.992	0	1	0	1	0.0175	0.9825	0	1	1	0	0	1	0	1	0	1	1	1	0.0272	0.9728
CH	CH038_084	SRR4204865	230	216	NA	210	0.507674	0.0533791	0.369847	0.0446806	0.0244192	0.600038	84	-0.988	0	1	0.1909	0.8091	0	1	0	0	1	0	1	0.0118	0.9882	0.0128	0.9872	1	0	1	0	1	0	1	0	1	0	0	1	0	1	0	1	1	1	0.0338	0.9662
CH	CH039_160	SRR21681978	370	346	NA	350	0.305086	0.488725	0	0.206188	0	0.625556	160	0.294	0	1	1	0	0	1	0	0	1	0	1	0.0083	0.9917	0.0077	0.9923	0	1	0	1	0	1	0	1	1	0	0	1	0	1	0	1	1	1	0.0216	0.9784
CH	CH039_190	SRR19612662	284	260	NA	250	0.25694	0.503165	0	0.239895	0	0.623257	190	-0.206	0	1	1	0	0	1	0	0	1	0	1	0.0137	0.9863	0.0186	0.9814	0	1	0	1	0	1	0	1	1	0	0	1	0	1	0	1	1	1	0.0449	0.9551
CH	CH039_085	SRR4204869	364	340	NA	318	0.581363	0	0.255257	0.0175501	0.14583	0.575286	85	0.482	0	1	0	1	0	1	0	0	1	0	1	0.0123	0.9877	0.0154	0.9846	1	0	1	0	1	0	1	0	1	0	1	0	0	1	0	1	1	1	0.0286	0.9714
CH	CH040_080	SRR4204910	246	236	NA	238	0.546364	0.105378	0.34022	0	0.00803813	0.574568	80	-0.788	0	1	0.1356	0.8644	0	1	0	0	1	0	1	0.0191	0.9809	0.0225	0.9775	1	0	1	0	1	0	1	0	1	0	0	1	0	1	0	1	1	1	0.0345	0.9655
CH	CH043_089	SRR5875656	194	186	NA	210	0.552814	0	0.223163	0.087022	0.137002	0.618253	89	-1.27	0	1	0.1138	0.8862	0	1	0	0	1	0	1	0.01	0.99	0.0144	0.9856	1	0	1	0	1	0	1	0	1	0	1	0	0	1	0	1	1	1	0.0266	0.9734
CH	CH044_072	SRR4204874	250	236	NA	232	0.559396	0.155951	0.284653	0	0	0.581728	72	-0.876	0	1	1	0	0	1	0	0	1	0	1	0.0205	0.9795	0.0247	0.9753	1	0	1	0	1	0	1	0	1	0	0	1	0	1	0	1	1	1	0.0297	0.9703
CH	CH049_086	SRR5875655	372	354	NA	386	0.67395	0.0680428	0.158155	0	0.0998524	0.506178	86	0.64	0	1	1	0	0	1	0	0	1	0	1	0.0048	0.9952	0.0065	0.9935	1	0	1	0	1	0	1	0	1	0	1	0	0	1	0	1	1	1	0.0142	0.9858
CH	CH151_104	SRR5282938	262	250	NA	278	0.571805	0.177943	0.250252	0	0	0.578749	104	-0.472	0	1	1	0	0	1	0	0	1	0	1	0.0104	0.9896	0.0119	0.9881	1	0	1	0	1	0	1	0	1	0	0	1	0	1	0	1	1	1	0.0247	0.9753
CH	CH155_143	SRR5282937	364	342	NA	356	0.499304	0.00364307	0.375746	0.0881251	0.0331823	0.600631	143	0.3	0	1	0.0408	0.9592	0	1	0	0	1	0	1	0.006	0.994	0.0081	0.9919	1	0	1	0	1	0	1	0	1	0	0	1	0	1	0	1	1	1	0.0347	0.9653
CH	CH167_130	SRR5282936	542	508	NA	518	0.37433	0.00347728	0.404554	0.155785	0.0618542	0.668106	130	1.608	0	1	0.0282	0.9718	0	1	0	0	1	0	1	0.0041	0.9959	0.006	0.994	1	0	1	0	1	0	1	0	1	0	0	1	0	1	0	1	1	1	0.0281	0.9719
CH	CH170_113	SRR5282935	310	296	NA	318	0.567949	0.138884	0.271925	0.0212418	0	0.583751	113	-0.026	0	1	1	0	0	1	0	0	1	0	1	0.0138	0.9862	0.0152	0.9848	1	0	1	0	1	0	1	0	1	0	0	1	0	1	0	1	1	1	0.0241	0.9759
CH	CH171_139	SRR5282934	372	350	NA	356	0.505108	0.175612	0.310583	0	0.00869718	0.617489	139	0.366	0	1	1	0	0	1	0	0	1	0	1	0.0202	0.9798	0.0225	0.9775	1	0	1	0	1	0	1	0	1	0	0	1	0	1	0	1	1	1	0.0354	0.9646
CH	CH178_133	SRR5282933	394	380	NA	398	0.584421	0.123746	0.269855	0.0219785	0	0.569835	133	0.61	0	1	1	0	0	1	0	0	1	0	1	0.0091	0.9909	0.0103	0.9897	1	0	1	0	1	0	1	0	1	0	0	1	0	1	0	1	1	1	0.0187	0.9813
CH	CH181_133	SRR5282932	362	340	NA	350	0.497337	0.175906	0.315146	0	0.011611	0.622261	133	0.308	0	1	1	0	0	1	0	0	1	0	1	0.0062	0.9938	0.0092	0.9908	1	0	1	0	1	0	1	0	1	0	0	1	0	1	0	1	1	1	0.0278	0.9722
CH	CH182_128	SRR5282931	434	406	NA	416	0.503236	0.175445	0.310408	0	0.010912	0.619501	128	0.836	0	1	1	0	0	1	0	0	1	0	1	0	1	0.0063	0.9937	1	0	1	0	1	0	1	0	1	0	0	1	0	1	0	1	1	1	0.038	0.962
CH	CH187_142	SRR5282930	394	378	NA	388	0.583492	0.146916	0.269592	0	0	0.565273	142	0.556	0	1	1	0	0	1	0	0	1	0	1	0.0135	0.9865	0.0139	0.9861	1	0	1	0	1	0	1	0	1	0	0.0506	0.9494	0	1	0	1	1	1	0.0377	0.9623
CH	CH251_121	SRR4204886	258	240	NA	266	0.560267	0	0.228188	0.0692461	0.142299	0.608987	121	-0.488	0	1	0.29	0.71	0	1	0	0	1	0	1	0.0143	0.9857	0.0182	0.9818	1	0	1	0	1	0	1	0	1	0	1	0	0	1	0	1	1	1	0.018	0.982
CH	CH254_123	SRR4204883	404	384	NA	404	0.689819	0.0666794	0.148123	0	0.095378	0.488666	123	0.692	0	1	1	0	0	1	0	0	1	0	1	0	1	0	1	1	0	1	0	1	0	1	0	1	0	1	0	0	1	0	1	1	1	0.0169	0.9831
CH	CH256_117	SRR4204884	286	270	NA	296	0.741869	0.0474087	0.132994	0	0.0777278	0.423653	117	-0.248	0	1	1	0	0	1	0	0	1	0	1	0.0078	0.9922	0.0079	0.9921	1	0	1	0	1	0	1	0	1	0	1	0	0	1	0	1	1	1	0.0186	0.9814
CH	CH280_107	SRR4204885	252	232	NA	268	0.538912	0	0.248419	0.0656094	0.147059	0.621931	107	-0.626	0	1	0.1613	0.8387	0	1	0	0	1	0	1	0.011	0.989	0.0136	0.9864	1	0	1	0	1	0	1	0	1	0	1	0	0	1	0	1	1	1	0.0194	0.9806
CH	CH281_121	SRR4204890	224	218	NA	248	0.655576	0.00587138	0	0	0.338553	0.455568	121	-0.67	0	1	1	0	0	1	0	0	1	0	1	0.0246	0.9754	0.0338	0.9662	1	0	1	0	1	0	1	0	1	0	1	0	1	0	1	0	1	1	0.0233	0.9767
CH	CH284_121	SRR4204887	474	450	NA	454	0.625113	0.120164	0.254722	0	0	0.52991	121	1.248	0	1	1	0	0	1	0	0	1	0	1	0.0058	0.9942	0.0083	0.9917	1	0	1	0	1	0	1	0	1	0	0	1	0	1	0	1	1	1	0.0207	0.9793
CH	CH291_112	SRR4204888	240	228	NA	242	0.666265	0.117718	0.128773	0	0.0872439	0.518039	112	-0.634	0	1	1	0	0	1	0	0	1	0	1	0	1	0.0099	0.9901	1	0	1	0	1	0	1	0	1	0	1	0	0	1	0	1	1	1	0.0181	0.9819
CH	CH299_114	SRR4204889	232	216	NA	232	0.596868	0.117878	0.17042	0	0.114834	0.587624	114	-0.728	0	1	1	0	0	1	0	0	1	0	1	0.0148	0.9852	0.0121	0.9879	1	0	1	0	1	0	1	0	1	0	1	0	0	1	0	1	1	1	0.0238	0.9762
CH	CH300_113	SRR4204891	386	368	NA	396	0.640368	0.0869337	0.167301	0	0.105396	0.543273	113	0.61	0	1	1	0	0	1	0	0	1	0	1	0.0074	0.9926	0.0088	0.9912	1	0	1	0	1	0	1	0	1	0	1	0	0	1	0	1	1	1	0.0165	0.9835
CH	CH352_110	SRR4204892	308	292	NA	312	0.721532	0.059673	0.134056	0	0.0847391	0.450679	110	-0.064	0	1	1	0	0	1	0	0	1	0	1	0	1	0.0096	0.9904	1	0	1	0	1	0	1	0	1	0	1	0	0	1	0	1	1	1	0.0184	0.9816
CH	CH355_118	SRR4204894	274	256	NA	282	0.720758	0.0896596	0.115164	0	0.0744189	0.453669	118	-0.364	0	1	1	0	0	1	0	0	1	0	1	0.0131	0.9869	0.0169	0.9831	1	0	1	0	1	0	1	0	1	0	1	0	0	1	0	1	1	1	0.0226	0.9774
CH	CH364_117	SRR4204895	302	286	NA	302	0.720803	0.0552416	0.142584	0	0.0813707	0.450439	117	-0.112	0	1	1	0	0	1	0	0	1	0	1	0.0115	0.9885	0.0178	0.9822	1	0	1	0	1	0	1	0	1	0	1	0	0	1	0	1	1	1	0.0215	0.9785
CH	CH372_121	SRR4204899	408	388	NA	424	0.589309	0	0.214396	0.0662604	0.130034	0.58545	121	0.736	0	1	0.1226	0.8774	0	1	0	0	1	0	1	0.0102	0.9898	0.011	0.989	1	0	1	0	1	0	1	0	1	0	1	0	0	1	0	1	1	1	0.0136	0.9864
CH	CH374_115	SRR4204896	378	350	NA	376	0.569444	0	0.24012	0.0509195	0.139517	0.596018	115	0.444	0	1	0.1513	0.8487	0	1	0	0	1	0	1	0.0053	0.9947	0.0071	0.9929	1	0	1	0	1	0	1	0	1	0	1	0	0	1	0	1	1	1	0.0218	0.9782
CH	CH376_116	SRR4204897	372	352	NA	370	0.567707	0	0.240653	0.0521989	0.139441	0.597626	116	0.456	0	1	0.0645	0.9355	0	1	0	0	1	0	1	0.011	0.989	0.0116	0.9884	1	0	1	0	1	0	1	0	1	0	1	0	0	1	0	1	1	1	0.0207	0.9793
CH	CH378_117	SRR4204898	222	214	NA	242	0.656736	0.0228845	0.205444	0	0.114935	0.512756	117	-0.726	0	1	0.2321	0.7679	0	1	0	0	1	0	1	0.0153	0.9847	0.0155	0.9845	1	0	1	0	1	0	1	0	1	0	1	0	0	1	0	1	1	1	0.0306	0.9694
CH	CH380_112	SRR4204901	234	226	NA	242	0.721104	0.0636184	0.132637	0	0.0826415	0.45154	112	-0.652	0	1	1	0	0	1	0	0	1	0	1	0.0192	0.9808	0.023	0.977	1	0	1	0	1	0	1	0	1	0	1	0	0	1	0	1	1	1	0.0265	0.9735
CH	CH391_117	SRR4204900	466	438	NA	448	0.58551	0.13855	0.27594	0	0	0.561839	117	1.188	0	1	1	0	0	1	0	0	1	0	1	0.0052	0.9948	0.0067	0.9933	1	0	1	0	1	0	1	0	1	0	0	1	0	1	0	1	1	1	0.019	0.981
[truncated: 51 more columns]

## Sheet: Table S2
Table S2. Summary statistics for Diploid copy number in four rDNA regions in MA lines of D.pulex.
	18S				28S				IGS1				IGS2
Lineage	Min	Max	Median	Mean	Min	Max	Median	Mean	Min	Max	Median	Mean	Min	Max	Median	Mean
SX	208	1300	338	383.543	200	1268	318	363.429	204	1090	308	335.029	214	1180	336	369.6
CC	256	470	380	379.778	244	444	362	358.667	NA	NA	NA	NA	250	450	376	373.333
CH	174	770	336	356.145	164	736	316	334.867	NA	NA	NA	NA	174	714	316	335.976

## Sheet: Table S3
Table S3. Effects of metal exposure on diploid 28S copy number. 'Full data' refers to the inclusion of all samples. 'Removing outliers' indicates that the sample with the highest 28S copy number (SX_020) was excluded based on a Q-Q plot. Significant values are in bold font.
Lineage	Data	Shapiro-Wilk normality test		Kruskal-Wallis test
		W	p-value	Chi-squared	df	p-value
SX	Full data	0.62014	2.635e-08	5.3728	3	0.1465
SX	After removing outliers	0.87781	0.001251	4.6054	3	0.2031
CH	Full data	0.92174	8.576e-05	3.3399	3	0.3421
Absolute change rate and metal effects
Lineage	Data	Shapiro-Wilk normality test		Anova						Multiple Comparisons of Means: Tukey Contrasts
		W	p-value		Df	Sum Sq	Mean Sq	F value	Pr(>F)		Estimate	Std. Error	t value	Pr(>|t|)
SX	Square root transformed data	0.89418	0.002769	Treatment	3	1.195	0.3982	3.877	0.0187 *	Cu40 - Control == 0	-0.04546	0.16026	-0.284	0.9919
SX	Square root transformed data (after removing outliers)	0.9888	0.9748	Residuals	30	3.082	0.1027			Ni80 - Control == 0	0.42944	0.15574	2.757	0.0459
										Ni80Cu40 - Control == 0	0.10364	0.15574	0.665	0.9092
										Ni80 - Cu40 == 0	0.4749	0.15574	3.049	0.0233
										Ni80Cu40 - Cu40 == 0	0.1491	0.15574	0.957	0.7742
										Ni80Cu40 - Ni80 == 0	-0.3258	0.15109	-2.156	0.1589

## Sheet: Table S4
Table S4. Change in diploid 28S copy number per generation in the 14 CH control lines sampled at three time points.
CN1 and CN2 are diploid 28S copy numbers at the first and second generation of each comparison
Line	Gene	CN1	CN2	CN difference (CN2-CN1)	gen1	gen2	Interval (gen2-gen1)	Change (difference / interval)	Abs.Change	Interval Group (generations)
CH001	28S	160	114	-46	88	204	116	2.1724	2.1724	106
CH001	28S	114	286	172	174	204	30	11.4667	11.4667	30
CH001	28S	160	286	126	88	174	86	-1.0698	1.0698	77
CH002	28S	211	148	-63	85	195	110	2.8545	2.8545	106
CH002	28S	148	368	220	165	195	30	14.6667	14.6667	30
CH002	28S	211	368	157	85	165	80	-1.575	1.575	77
CH003	28S	150	206	56	80	188	108	0.0926	0.0926	106
CH003	28S	206	155	-51	158	188	30	-3.4	3.4	30
CH003	28S	150	155	5	80	158	78	1.4359	1.4359	77
CH006	28S	115	224	109	78	192	114	3.3509	3.3509	106
CH006	28S	224	306	82	162	192	30	5.4667	5.4667	30
CH006	28S	115	306	191	78	162	84	2.5952	2.5952	77
CH007	28S	113	186	73	83	191	108	4.3333	4.3333	106
CH007	28S	186	347	161	165	191	26	12.3846	12.3846	30
CH007	28S	113	347	234	83	165	82	1.7805	1.7805	77
CH008	28S	82	250	168	80	184	104	1.8654	1.8654	106
CH008	28S	250	179	-71	153	184	31	-4.5806	4.5806	30
CH008	28S	82	179	97	80	153	73	4.6027	4.6027	77
CH012	28S	128	89	-39	86	182	96	1.1042	1.1042	106
CH012	28S	89	181	92	155	182	27	6.8148	6.8148	30
CH012	28S	128	181	53	86	155	69	-1.1304	1.1304	77
CH018	28S	117	167	50	79	187	108	-0.537	0.537	106
CH018	28S	167	88	-79	157	187	30	-5.2667	5.2667	30
CH018	28S	117	88	-29	79	157	78	1.2821	1.2821	77
CH024	28S	254	139	-115	73	183	110	-1.5818	1.5818	106
CH024	28S	139	167	28	152	183	31	1.8065	1.8065	30
CH024	28S	254	167	-87	73	152	79	-2.9114	2.9114	77
CH027	28S	268	82	-186	76	161	85	-0.6353	0.6353	106
CH027	28S	82	241	159	130	161	31	10.2581	10.2581	30
CH027	28S	268	241	-27	76	130	54	-6.8889	6.8889	77
CH034	28S	175	256	81	80	186	106	-0.6792	0.6792	106
CH034	28S	256	139	-117	155	186	31	-7.5484	7.5484	30
CH034	28S	175	139	-36	80	155	75	2.16	2.16	77
CH035	28S	157	160	3	88	203	115	-0.0348	0.0348	106
CH035	28S	160	155	-5	172	203	31	-0.3226	0.3226	30
CH035	28S	157	155	-2	88	172	84	0.0714	0.0714	77
CH038	28S	108	116	8	84	192	108	3.0741	3.0741	106
CH038	28S	116	274	158	168	192	24	13.1667	13.1667	30
CH038	28S	108	274	166	84	168	84	0.1905	0.1905	77
CH039	28S	170	173	3	85	190	105	-0.7619	0.7619	106
CH039	28S	173	130	-43	160	190	30	-2.8667	2.8667	30
CH039	28S	170	130	-40	85	160	75	0.08	0.08	77

## Sheet: Table S5
Table S5. Comparison of diploid 18S copy number between this study and Harvey et al. (2020).
Lineage	Number of samples	Average number of generationsa	Treatment	Meanb	Medianc	Min	Max		Lineage	Number of samples	Average number of generationsa	Treatment	Meanb	Medianc	Min	Max
This study									Harvey et al. 2020
CC	9	75	CC	379.8	380	256	470		CC	15	75	CC	366.4	344	203	543
CH	28	83	Control	320.6	319	174	554		CH	4	10	Control	298	286	162	458
CH	14	159	Control	350.4	343	174	544		CH	7	10	Cu40	386.6	361	255	569
CH	14	188	Control	465.9	392	196	770		CH	5	10	Ni80Cu40	385.4	323	223	623
CH	9	129	Ni80	381.6	372	262	542		CH	24	45	Control	358.4	335	167	599
CH	9	117	Cu40	306.2	258	224	474		CH	23	70	Control	328.7	314	101	574
CH	9	116	Ni80Cu40	329.3	308	222	466		CH	19	70	Ni80	394.8	367	118	867
overall	92	121		358.4	338	174	770		CH	10	70	Cu40	272.8	244	158	440
	In all but one case (Harvey:Con.100), the mean is greater than the median.								CH	7	70	Ni80Cu40	479.8	444	237	802
a	The overall mean is the mean of means weighted by sample size								CH	25	100	Control	300.8	304	96	588
b	The overall mean is the mean of means weighted by sample size								CH	22	100	Ni80	221.8	201	97	398
c	The overall median is the mean of medians weighted by sample size								CH	28	100	Cu40	196	167.5	77	438	significantly different from the control at the same generation
									CH	23	100	Ni80Cu40	187.6	172	76	351	significantly different from the control at the same generation
									overall	212	77		304	278	58	867
Lineage	Number of samples	Average number of generationsa	Treatment	Meanb	Medianc	Min	Max		Lineage	Number of samples	Average number of generationsa	Treatment	Meanb	Medianc	Min	Max
This study									Harvey et al. 2020
SX	9	112	Control	500.7	402	278	1300		SX	12	10	Control	449.6	435	199	770
SX	9	106	Ni80	314	248	208	612		SX	3	10	Ni80	267.7	245	239	319
SX	8	107	Cu40	357	350	302	420		SX	17	45	Control	318.8	321	135	606
SX	9	108	Ni80Cu40	359.6	338	272	492		SX	22	70	Control	445.4	435	177	770
overall	35	108		383.6	334	208	1300		SX	10	70	Ni80	410.1	413	255	528
Excluding outlier									SX	7	70	Cu40	312	229	171	487
SX	8	112	Control	400.8	385	278	738		SX	11	70	Ni80Cu40	380.1	344	109	762
SX	9	106	Ni80	314	248	208	612		SX	8	100	Control	307.9	323	166	466
SX	8	107	Cu40	357	350	302	420		SX	3	100	Ni80	270.3	179	145	487
SX	9	108	Ni80Cu40	359.6	338	272	492		SX	4	100	Cu40	160.3	160	114	207
overall	34	108		356.6	328	208	738		SX	5	100	Ni80Cu40	275.2	266	179	406
									overall	102	63		364.5	348	109	770
	In all but 3 cases (Harvery:Con.45, Con.100, Ni80.70), the mean is greater than the median.

## Sheet: Table S6
Table S6. Summary of 18S copy number and change rate for all lines sampled by Harvey et al. (2020) at generations 45, 70 and 100 in the CH and SX lineages.
CH lineage	Generation 45 to Generation 70			Generation 70 to Generation 100
Treatment	Control	Cu40	Ni80Cu40	Control	Cu40	Ni80	Ni80Cu40
Number of sample pairs	10	2	2	21	11	13	5
Mean change rate	-3.58184	-2.0625	-2.48788	-0.322624	-2.36805	-3.65767	-6.28108
Median change rate	-2.4568	-2.0625	-2.48788	0.233766	-2.02174	-2.06	-6.1875
Minimum change rate	-10.6875	-4.5	-5.84848	-5.52083	-8.30556	-15.1277	-13.2
Maximum change rate	1.71875	0.375	0.872727	5.06494	2.35	3.7551	-1.66372
Number of positive changes	3	1	1	11	1	4	0
Number of negative changes	7	1	1	10	10	8	5
Number of zero changes	0	0	0	0	0	1	0
Mean absolute change rate	4.26249	2.4375	3.36061	2.86881	2.79532	5.01161	6.28108
Median absolute change rate	2.4568	2.4375	3.36061	2.7093	2.35	2.55319	6.1875
Minimum absolute change rate	0.208333	0.375	0.872727	0.233766	0.216216	0	1.66372
Maximum absolute change rate	10.6875	4.5	5.84848	5.52083	8.30556	15.1277	13.2
SX lineage	Generation 45 to Generation 70		Generation 70 to Generation 100
Treatment	Control	Ni80Cu40	Control	Cu40	Ni80	Ni80Cu40
Number of sample pairs	11	1	7	2	3	5
Mean change rate	7.7	2.52	-3	-6.4	-5.4	-2.5
Median change rate	6.9	***	-0.7	***	-7.5	-4.5
Minimum change rate	-4.1	***	-10.3	-10	-11.3	-10.8
Maximum change rate	21.2	***	2.6	-2.9	2.5	4.6
Number of positive changes	8	1	4	0	1	2
Number of negative changes	3	***	3	2	2	3
Number of zero changes	0	***	0	0	0	0
Mean absolute change rate	9.2	2.5	4.3	6.4	7.1	6.1
Median absolute change rate	6.9	***	2.6	***	7.5	4.6
Minimum absolute change rate	1	***	0.2	2.9	2.5	4.5
Maximum absolute change rate	21.2	***	10.3	10	11.3	10.8
