# Supplementary material for: Effect of copper and nickel exposure on ribosomal DNA variation in Daphnia pulex mutation accumulation lines
Source: G3 (Bethesda). 2024 Dec 23;15(3):jkae305. doi: 10.1093/g3journal/jkae305 (PMC11917474; doi:10.1093/g3journal/jkae305)
Supplement: jkae305_Supplementary_Data [file jkae305_supplementary_data.zip › File_S4_G3-2024-405610.txt]

File S4. rDNA haplotype sequences from two lineages (CH, SX) of Daphnia pulex mutation accumulation lines.  Only the 59 SNP sites are included.  The nucleotides are shown in the order 18S gene, 28S gene, IGS1, IGS2.  The location of these nucleotides within a 100 bp window is shown in Figure 2.
   
CH1
CTTAGCGCTCGTAAAGAGCACGGGGCCCATCGGGCGGCAGTGGGGGCAGTATCATTTAT
CH2
CTTAGCGCTCGTAAAGAGTGAAGAGCCCATGAAAGACCAGTGGGGGCAGTATCTTTCAT
CH3
CTTAGCGCTCGAAAAGAGCACGGAGCCCATGAAAGACCGGGAGGAGCAGTATCTTTTAT
CH4
CTTAGCGCTCGAAAAGAGTGAAGAGCCCATCGGGCAGCGGTGGGGGCAGTGTCTTTTAT
CH5
CTTAGCGCTCGAAAAGAGCACGGAGCCCATGAAAGACCGGTGAGGGCAGTATCTTTTAT
SX1
CTTTAGGCTCCTTTGGGCCACGGGCTCCGACGGGCGGAAAGAAAAATAACGTCACTCAT
SX2
CCCTACGCCTCTTTGCGCCACGGGCTCCGACGGGCGGCAGTGGGGGCAATGCGATCCTC
SX3
CTTTACGCTCCTTTGGGCCACGGGCTCCGACGGGCGGCAGGAGGAACAGTGTCACTCTT
SX4
CCCTACATCTCTTTGCGCCACGGGCTCCGACGGGCGGCAGTGGGGGCAATGCGACCCTC

SNP loci
18S_1459	IGS1_0216	IGS2_0169	IGS2_0468	IGS2_0945	IGS2_1668
28S_0628	IGS1_0470	IGS2_0195	IGS2_0473	IGS2_0947	IGS2_1703
28S_0639	IGS1_0490	IGS2_0206	IGS2_0483	IGS2_0952	IGS2_1956
28S_1686	IGS1_0518	IGS2_0278	IGS2_0493	IGS2_0982	IGS2_2214
28S_1892	IGS1_0519	IGS2_0289	IGS2_0524	IGS2_0992	IGS2_2583
28S_1921	IGS2_0031	IGS2_0293	IGS2_0538	IGS2_1015	IGS2_2638
28S_2057	IGS2_0088	IGS2_0299	IGS2_0547	IGS2_1024	IGS2_2659
28S_3849	IGS2_0099	IGS2_0300	IGS2_0630	IGS2_1166	IGS2_3024
28S_4323	IGS2_0164	IGS2_0394	IGS2_0880	IGS2_1258	IGS2_3102
28S_4356	IGS2_0168	IGS2_0467	IGS2_0891	IGS2_1259	
